# Supplementary material for: Education and Information to Improve Adherence to Screening for Breast, Colorectal, and Cervical Cancer—Lessons Learned during the COVID-19 Pandemic
Source: Cancers (Basel). 2024 Aug 31;16(17):3042. doi: 10.3390/cancers16173042 (PMC11394549; doi:10.3390/cancers16173042)
Supplement: Supplementary file 1 [file cancers-16-03042-s001.zip]

Archive with 3 entries (3 files):
- CANCERS SUPPLEMENT TABLE s1.pdf
- supplement table s 2 (3).pdf
- table S 3 cancers Country cRC mortality (1).pdf
